# Supplementary material for: Serological Cross-Reactions between Expressed VP2 Proteins from Different Bluetongue Virus Serotypes
Source: Viruses. 2021 Jul 26;13(8):1455. doi: 10.3390/v13081455 (PMC8402635; doi:10.3390/v13081455)
Supplement: Supplementary file 1 [file viruses-13-01455-s001.zip]

Archive with 1 entries (1 files):
- viruses-1269507-si.pdf
